# Supplementary material for: Aryl Sulfamoyl [18F]Fluorides: Preparation via Base-Free SuFEx 18F‑Fluorination and Assessment of Their Applicability as PET Tracers
Source: J Med Chem. 2026 May 7;69(10):12324–45. doi: 10.1021/acs.jmedchem.6c00147 (PMC13224094; doi:10.1021/acs.jmedchem.6c00147)
Supplement: Supplementary file 2 [file jm6c00147_si_002.csv]

Compound	SMILES
1	O=C([C@@H](NC(OC(C)(C)C)=O)CC1=CN(S(=O)(F)=O)C2=CC=CC=C21)OC(C)(C)C
2	O=C([C@@H](NC(OC(C)(C)C)=O)CC1=CN(S(=O)(F)=O)C2=CC=CC=C21)OC
3	O=S(N1CCC2=C1C=CC=C2)(F)=O
4	O=S(N(CC1)CCC1C2=CC=CC=C2)(F)=O
5	O=S(N1C2=C(C3=C1C=CC=C3)C=CC=C2)(F)=O
6	O=S(N1C=CC2=CC(OC)=CC=C21)(F)=O
7	O=S(N1C=CC2=CC(C=O)=CC=C21)(F)=O
8	O=S(N1C2=CC=CC=C2C=C1)(F)=O
9	O=S(N(C)C1=CC=CC=C1)(F)=O
10	CN(S(=O)(F)=O)C1=CC=C(OC)C=C1
11	OCC1=CC=C(N(S(=O)(F)=O)C)C=C1
12	CN(S(=O)(F)=O)C1=CC=C(C=O)C=C1
13	O=S(N1C2=CC=CC=C2CCC1)(F)=O
(S,R)-14	O=C([C@@H](NC(OC(C)(C)C)=O)C[C@H]1CN(S(=O)(F)=O)C2=CC=CC=C21)OC(C)(C)C
(S,S)-14	O=C([C@@H](NC(OC(C)(C)C)=O)C[C@@H]1CN(S(=O)(F)=O)C2=CC=CC=C21)OC(C)(C)C
15	O=C([C@@H](NC(OC(C)(C)C)=O)CC1=CN(S(=O)(F)=O)C=N1)OC
16	O=S(N1CC2=C(C=CC=C2)CC1)(F)=O
17	O=S(N(S(=O)(F)=O)C1=CC=CC=C1)(F)=O
18	O=C([C@@H](NC(OC(C)(C)C)=O)CC1=CNC2=CC=CC=C21)OC(C)(C)C
(S,R)-19	O=C([C@@H](NC(OC(C)(C)C)=O)C[C@H]1CNC2=CC=CC=C21)OC(C)(C)C
(S,S)-19	O=C([C@@H](NC(OC(C)(C)C)=O)C[C@@H]1CNC2=CC=CC=C21)OC(C)(C)C
20	N[C@H](C(O)=O)CC1=CN(C2=C1C=CC=C2)S(=O)(F)=O
(S,R)-21	N[C@H](C(O)=O)C[C@@H]1C2=C(C=CC=C2)N(C1)S(=O)(F)=O
(S,S)-21	N[C@H](C(O)=O)C[C@H]1C2=C(C=CC=C2)N(C1)S(=O)(F)=O
22	O=C(OC)[C@@H](NC(OC(C)(C)C)=O)CC1=CC=C(NC=C2)C2=C1
23	OC([C@@H](NC(OC(C)(C)C)=O)CC1=CC=C(NC=C2)C2=C1)=O
24	O=C(OC(C1CC1)C2CC2)[C@@H](NC(OC(C)(C)C)=O)CC3=CC4=C(NC=C4)C=C3
25	O=C(OC(C1CC1)C2CC2)[C@@H](NC(OC(C)(C)C)=O)CC3=CC4=C(N(S(=O)(F)=O)C=C4)C=C3
26	N[C@H](C(O)=O)CC1=CC=C(N(S(=O)(F)=O)C=C2)C2=C1
27	CNC1=CC=C(C=O)C=C1
28	OCC1=CC=C(NC)C=C1
29	BrCC1=CC=C(N(S(=O)(F)=O)C)C=C1
30	O=C(O[Ni]1)[C@H](CC2=CC=C(N(S(=O)(F)=O)C)C=C2)/N=C(C3=CC=CC=C3)/C4=CC=CC=C4N1C([C@@H]5CCCN5CC6=CC=CC=C6)=O
E1	O=C(O[Ni]1)C(CC2=CC=C(N(S(=O)(F)=O)C)C=C2)(CC3=CC=C(N(S(=O)(F)=O)C)C=C3)/N=C(C4=CC=CC=C4)/C5=CC=CC=C5N1C([C@@H]6CCCN6CC7=CC=CC=C7)=O
31	CN(S(=O)(F)=O)C1=CC=C(C[C@H](NC(OC(C)(C)C)=O)C(O)=O)C=C1
32	CN(S(=O)(F)=O)C1=CC=C(C[C@H](NC(OC(C)(C)C)=O)C(OC(C)(C)C)=O)C=C1
33	CN(S(=O)(F)=O)C1=CC=C(C[C@H](N)C(O)=O)C=C1
S1	O=C(OC(C)(C)C)[C@H](CC1=CNC=N1)NC(OC(C)(C)C)=O
S2	O=C(OC(C)(C)C)[C@H](CC1=CN(S(=O)(F)=O)C=N1)NC(OC(C)(C)C)=O
[18F]1	O=C([C@@H](NC(OC(C)(C)C)=O)CC1=CN(S(=O)([18F])=O)C2=CC=CC=C21)OC(C)(C)C
[18F]2	O=C([C@@H](NC(OC(C)(C)C)=O)CC1=CN(S(=O)([18F])=O)C2=CC=CC=C21)OC
[18F]3	O=S(N1CCC2=C1C=CC=C2)([18F])=O
[18F]4	O=S(N(CC1)CCC1C2=CC=CC=C2)([18F])=O
[18F]5	O=S(N1C2=C(C3=C1C=CC=C3)C=CC=C2)([18F])=O
[18F]6	O=S(N1C=CC2=CC(OC)=CC=C21)([18F])=O
[18F]7	O=S(N1C=CC2=CC(C=O)=CC=C21)([18F])=O
[18F]8	O=S(N1C2=CC=CC=C2C=C1)([18F])=O
[18F]9	O=S(N(C)C1=CC=CC=C1)([18F])=O
[18F]10	CN(S(=O)([18F])=O)C1=CC=C(OC)C=C1
[18F]11	OCC1=CC=C(N(S(=O)([18F])=O)C)C=C1
[18F]12	CN(S(=O)([18F])=O)C1=CC=C(C=O)C=C1
[18F]13	O=S(N1C2=CC=CC=C2CCC1)([18F])=O
(S,R)-[18F]14	O=C([C@@H](NC(OC(C)(C)C)=O)C[C@H]1CN(S(=O)([18F])=O)C2=CC=CC=C21)OC(C)(C)C
(S,S)-[18F]14	O=C([C@@H](NC(OC(C)(C)C)=O)C[C@@H]1CN(S(=O)([18F])=O)C2=CC=CC=C21)OC(C)(C)C
[18F]15	O=C([C@@H](NC(OC(C)(C)C)=O)CC1=CN(S(=O)([18F])=O)C=N1)OC
[18F]16	O=S(N1CC2=C(C=CC=C2)CC1)([18F])=O
[18F]17	O=S(N(S(=O)(F)=O)C1=CC=CC=C1)([18F])=O
[18F]20	N[C@H](C(O)=O)CC1=CN(C2=C1C=CC=C2)S(=O)([18F])=O
(S,R)-[18F]21	N[C@H](C(O)=O)C[C@@H]1C2=C(C=CC=C2)N(C1)S(=O)([18F])=O
(S,S)-[18F]21	N[C@H](C(O)=O)C[C@H]1C2=C(C=CC=C2)N(C1)S(=O)([18F])=O
[18F]26	N[C@H](C(O)=O)CC1=CC=C(N(S(=O)([18F])=O)C=C2)C2=C1
[18F]33	CN(S(=O)([18F])=O)C1=CC=C(C[C@H](N)C(O)=O)C=C1
